# Supplementary material for: COMODI: an ontology to characterise differences in versions of computational models in biology
Source: J Biomed Semantics. 2016 Jul 11;7:46. doi: 10.1186/s13326-016-0080-2 (PMC4940905; doi:10.1186/s13326-016-0080-2)
Supplement: Additional file 1 — Example combine archive. (OMEX 4 kb) [file 13326_2016_80_MOESM1_ESM.omex]

Archive with 7 entries (7 files):
- annotations.rdf
- differences-annotated.xml
- differences.xml
- manifest.xml
- metadata.rdf
- version1.sbml
- version2.sbml
