# Supplementary material for: COMODI: an ontology to characterise differences in versions of computational models in biology
Source: J Biomed Semantics. 2016 Jul 11;7:46. doi: 10.1186/s13326-016-0080-2 (PMC4940905; doi:10.1186/s13326-016-0080-2)
Supplement: Additional file 1 — Example combine archive. (OMEX 4 kb) [file 13326_2016_80_MOESM1_ESM.omex › annotations.rdf]

<rdf:RDF
    xmlns:rdf="http://www.w3.org/1999/02/22-rdf-syntax-ns#"
    xmlns:prov="http://www.w3.org/ns/prov#"
    xmlns:pav="http://purl.org/pav/"
    xmlns:ore="http://www.openarchives.org/ore/terms/"
    xmlns:rdfs="http://www.w3.org/2000/01/rdf-schema#"
    xmlns:comodi="http://purl.uni-rostock.de/comodi/comodi#"
    xmlns:foaf="http://xmlns.com/foaf/0.1/">
  <prov:Activity rdf:about="file://differences.xml#createPatch">
    <prov:generated>
      <ore:Aggregation rdf:about="file://differences.xml#bivesPatch">
        <ore:aggregates>
          <comodi:Update rdf:about="file://differences.xml#1">
            <comodi:affects rdf:resource="http://purl.uni-rostock.de/comodi/comodi#ParameterSetup"/>
            <comodi:appliesTo rdf:resource="http://purl.uni-rostock.de/comodi/comodi#XmlAttribute"/>
            <comodi:hasIntention rdf:resource="http://purl.uni-rostock.de/comodi/comodi#Correction"/>
            <comodi:hasReason rdf:resource="http://purl.uni-rostock.de/comodi/comodi#MismatchWithPublication"/>
          </comodi:Update>
        </ore:aggregates>
        <rdf:type rdf:resource="http://www.w3.org/ns/prov#Entity"/>
      </ore:Aggregation>
    </prov:generated>
    <prov:wasAssociatedWith>
      <prov:SoftwareAgent rdf:about="file://differences.xml#bives">
        <pav:version>BiVeS compiled with: [BiVeS FrameWork v1.9] [BiVeS Core v1.7.1] [BiVeS SBML v1.7.3] [BiVeS CellML v1.6.4] </pav:version>
        <rdfs:label>BiVeS</rdfs:label>
      </prov:SoftwareAgent>
    </prov:wasAssociatedWith>
  </prov:Activity>
</rdf:RDF>
