# Supplementary material for: COMODI: an ontology to characterise differences in versions of computational models in biology
Source: J Biomed Semantics. 2016 Jul 11;7:46. doi: 10.1186/s13326-016-0080-2 (PMC4940905; doi:10.1186/s13326-016-0080-2)
Supplement: Additional file 1 — Example combine archive. (OMEX 4 kb) [file 13326_2016_80_MOESM1_ESM.omex › differences-annotated.xml]

<?xml version="1.0" encoding="UTF-8"?>
<bives type="fullDiff" id="bivesPatch">
  <!--BiVeS compiled with: [BiVeS FrameWork v1.9] [BiVeS Core v1.7.1] [BiVeS SBML v1.7.3] [BiVeS CellML v1.6.4] -->
  <update>
    <attribute name="value" id="1" oldValue="23.24" newValue="23.42" oldPath="/sbml[1]/model[1]/listOfParameters[1]/parameter[1]" newPath="/sbml[1]/model[1]/listOfParameters[1]/parameter[1]" />
  </update>
  <delete />
  <insert />
  <move />
  <rdf:RDF xmlns:rdf="http://www.w3.org/1999/02/22-rdf-syntax-ns#" xmlns:comodi="http://purl.uni-rostock.de/comodi/comodi#" xmlns:foaf="http://xmlns.com/foaf/0.1/" xmlns:ore="http://www.openarchives.org/ore/terms/" xmlns:pav="http://purl.org/pav/" xmlns:prov="http://www.w3.org/ns/prov#" xmlns:rdfs="http://www.w3.org/2000/01/rdf-schema#">
    <prov:Activity rdf:about="#createPatch">
      <prov:generated>
        <ore:Aggregation rdf:about="#bivesPatch">
          <ore:aggregates>
            <comodi:Update rdf:about="#1">
              <comodi:affects rdf:resource="http://purl.uni-rostock.de/comodi/comodi#ParameterSetup" />
              <comodi:appliesTo rdf:resource="http://purl.uni-rostock.de/comodi/comodi#XmlAttribute" />
              <comodi:hasIntention rdf:resource="http://purl.uni-rostock.de/comodi/comodi#Correction"/>
              <comodi:hasReason rdf:resource="http://purl.uni-rostock.de/comodi/comodi#MismatchWithPublication"/>
            </comodi:Update>
          </ore:aggregates>
          <rdf:type rdf:resource="http://www.w3.org/ns/prov#Entity" />
        </ore:Aggregation>
      </prov:generated>
      <prov:wasAssociatedWith>
        <prov:SoftwareAgent rdf:about="#bives">
          <pav:version>BiVeS compiled with: [BiVeS FrameWork v1.9] [BiVeS Core v1.7.1] [BiVeS SBML v1.7.3] [BiVeS CellML v1.6.4]</pav:version>
          <rdfs:label>BiVeS</rdfs:label>
        </prov:SoftwareAgent>
      </prov:wasAssociatedWith>
    </prov:Activity>
  </rdf:RDF>
</bives>
