# Supplementary material for: COMODI: an ontology to characterise differences in versions of computational models in biology
Source: J Biomed Semantics. 2016 Jul 11;7:46. doi: 10.1186/s13326-016-0080-2 (PMC4940905; doi:10.1186/s13326-016-0080-2)
Supplement: Additional file 1 — Example combine archive. (OMEX 4 kb) [file 13326_2016_80_MOESM1_ESM.omex › differences.xml]

<?xml version="1.0" encoding="UTF-8"?>
<bives type="fullDiff" id="bivesPatch">
  <!--BiVeS compiled with: [BiVeS FrameWork v1.9] [BiVeS Core v1.7.1] [BiVeS SBML v1.7.3] [BiVeS CellML v1.6.4] -->
  <update>
    <attribute name="value" id="1" oldValue="23.24" newValue="23.42" oldPath="/sbml[1]/model[1]/listOfParameters[1]/parameter[1]" newPath="/sbml[1]/model[1]/listOfParameters[1]/parameter[1]" />
  </update>
  <delete />
  <insert />
  <move />
</bives>
