# Supplementary material for: COMODI: an ontology to characterise differences in versions of computational models in biology
Source: J Biomed Semantics. 2016 Jul 11;7:46. doi: 10.1186/s13326-016-0080-2 (PMC4940905; doi:10.1186/s13326-016-0080-2)
Supplement: Additional file 1 — Example combine archive. (OMEX 4 kb) [file 13326_2016_80_MOESM1_ESM.omex › manifest.xml]

<?xml version="1.0" encoding="UTF-8"?>
<omexManifest xmlns="http://identifiers.org/combine.specifications/omex-manifest">
  <content location="." format="http://identifiers.org/combine.specifications/omex" />
  <content location="./manifest.xml" format="http://identifiers.org/combine.specifications/omex-manifest" />
  <content location="./version1.sbml" format="http://identifiers.org/combine.specifications/sbml.level-2.version-4" />
  <content location="./version2.sbml" format="http://identifiers.org/combine.specifications/sbml.level-2.version-4" />
  <content location="./differences.xml" format="http://purl.org/NET/mediatypes/application/xml" />
  <content location="./differences-annotated.xml" format="http://purl.org/NET/mediatypes/application/xml" />
  <content location="./annotations.rdf" format="http://purl.org/NET/mediatypes/application/xml" />
  <content location="./metadata.rdf" format="http://identifiers.org/combine.specifications/omex-metadata" />
</omexManifest>
