# Supplementary material for: COMODI: an ontology to characterise differences in versions of computational models in biology
Source: J Biomed Semantics. 2016 Jul 11;7:46. doi: 10.1186/s13326-016-0080-2 (PMC4940905; doi:10.1186/s13326-016-0080-2)
Supplement: Additional file 1 — Example combine archive. (OMEX 4 kb) [file 13326_2016_80_MOESM1_ESM.omex › metadata.rdf]

<?xml version="1.0" encoding="UTF-8"?>
<rdf:RDF xmlns:rdf="http://www.w3.org/1999/02/22-rdf-syntax-ns#" xmlns:dcterms="http://purl.org/dc/terms/" xmlns:vCard="http://www.w3.org/2006/vcard/ns#">
  <rdf:Description rdf:about=".">
    <dcterms:creator>
      <rdf:Bag>
        <rdf:li rdf:parseType="Resource">
          <vCard:n rdf:parseType="Resource">
            <vCard:family-name>Scharm</vCard:family-name>
            <vCard:given-name>Martin</vCard:given-name>
          </vCard:n>
          <vCard:email>martin.scharm@uni-rostock.de</vCard:email>
          <vCard:org rdf:parseType="Resource">
            <vCard:organization-name>University of Rostock</vCard:organization-name>
          </vCard:org>
        </rdf:li>
      </rdf:Bag>
    </dcterms:creator>
    <dcterms:created rdf:parseType="Resource">
      <dcterms:W3CDTF>2015-11-25T04:53:33Z</dcterms:W3CDTF>
    </dcterms:created>
    <dcterms:modified rdf:parseType="Resource">
      <dcterms:W3CDTF>2015-11-25T04:53:33Z</dcterms:W3CDTF>
    </dcterms:modified>
    <dcterms:modified rdf:parseType="Resource">
      <dcterms:W3CDTF>2015-11-25T04:54:27Z</dcterms:W3CDTF>
    </dcterms:modified>
    <dcterms:modified rdf:parseType="Resource">
      <dcterms:W3CDTF>2015-11-25T04:54:37Z</dcterms:W3CDTF>
    </dcterms:modified>
    <dcterms:modified rdf:parseType="Resource">
      <dcterms:W3CDTF>2016-03-12T11:38:20Z</dcterms:W3CDTF>
    </dcterms:modified>
    <dcterms:modified rdf:parseType="Resource">
      <dcterms:W3CDTF>2016-03-12T11:38:46Z</dcterms:W3CDTF>
    </dcterms:modified>
    <dcterms:modified rdf:parseType="Resource">
      <dcterms:W3CDTF>2016-03-12T13:17:55Z</dcterms:W3CDTF>
    </dcterms:modified>
  </rdf:Description>
  <rdf:Description rdf:about="/version1.sbml">
    <dcterms:creator>
      <rdf:Bag>
        <rdf:li rdf:parseType="Resource">
          <vCard:n rdf:parseType="Resource">
            <vCard:family-name>Scharm</vCard:family-name>
            <vCard:given-name>Martin</vCard:given-name>
          </vCard:n>
          <vCard:email>martin.scharm@uni-rostock.de</vCard:email>
          <vCard:org rdf:parseType="Resource">
            <vCard:organization-name>University of Rostock</vCard:organization-name>
          </vCard:org>
        </rdf:li>
      </rdf:Bag>
    </dcterms:creator>
    <dcterms:created rdf:parseType="Resource">
      <dcterms:W3CDTF>2015-11-25T04:53:59Z</dcterms:W3CDTF>
    </dcterms:created>
    <dcterms:modified rdf:parseType="Resource">
      <dcterms:W3CDTF>2015-11-25T04:53:59Z</dcterms:W3CDTF>
    </dcterms:modified>
  </rdf:Description>
  <rdf:Description rdf:about="/version2.sbml">
    <dcterms:creator>
      <rdf:Bag>
        <rdf:li rdf:parseType="Resource">
          <vCard:n rdf:parseType="Resource">
            <vCard:family-name>Scharm</vCard:family-name>
            <vCard:given-name>Martin</vCard:given-name>
          </vCard:n>
          <vCard:email>martin.scharm@uni-rostock.de</vCard:email>
          <vCard:org rdf:parseType="Resource">
            <vCard:organization-name>University of Rostock</vCard:organization-name>
          </vCard:org>
        </rdf:li>
      </rdf:Bag>
    </dcterms:creator>
    <dcterms:created rdf:parseType="Resource">
      <dcterms:W3CDTF>2015-11-25T04:54:00Z</dcterms:W3CDTF>
    </dcterms:created>
    <dcterms:modified rdf:parseType="Resource">
      <dcterms:W3CDTF>2015-11-25T04:54:00Z</dcterms:W3CDTF>
    </dcterms:modified>
  </rdf:Description>
  <rdf:Description rdf:about="/differences-annotated.xml">
   <dcterms:creator>
      <rdf:Bag>
        <rdf:li rdf:parseType="Resource">
          <vCard:n rdf:parseType="Resource">
            <vCard:family-name>Scharm</vCard:family-name>
            <vCard:given-name>Martin</vCard:given-name>
          </vCard:n>
          <vCard:email>martin.scharm@uni-rostock.de</vCard:email>
          <vCard:org rdf:parseType="Resource">
            <vCard:organization-name>University of Rostock</vCard:organization-name>
          </vCard:org>
        </rdf:li>
      </rdf:Bag>
    </dcterms:creator>
    <dcterms:created rdf:parseType="Resource">
      <dcterms:W3CDTF>2016-03-12T13:17:55Z</dcterms:W3CDTF>
    </dcterms:created>
    <dcterms:modified rdf:parseType="Resource">
      <dcterms:W3CDTF>2016-03-12T13:17:55Z</dcterms:W3CDTF>
    </dcterms:modified>
  </rdf:Description>
  <rdf:Description rdf:about="/differences.xml">
    <dcterms:creator>
      <rdf:Bag>
        <rdf:li rdf:parseType="Resource">
          <vCard:n rdf:parseType="Resource">
            <vCard:family-name>Scharm</vCard:family-name>
            <vCard:given-name>Martin</vCard:given-name>
          </vCard:n>
          <vCard:email>martin.scharm@uni-rostock.de</vCard:email>
          <vCard:org rdf:parseType="Resource">
            <vCard:organization-name>University of Rostock</vCard:organization-name>
          </vCard:org>
        </rdf:li>
      </rdf:Bag>
    </dcterms:creator>
    <dcterms:created rdf:parseType="Resource">
      <dcterms:W3CDTF>2015-11-25T04:53:59Z</dcterms:W3CDTF>
    </dcterms:created>
    <dcterms:modified rdf:parseType="Resource">
      <dcterms:W3CDTF>2015-11-25T04:53:59Z</dcterms:W3CDTF>
    </dcterms:modified>
    <dcterms:modified rdf:parseType="Resource">
      <dcterms:W3CDTF>2016-03-12T11:38:20Z</dcterms:W3CDTF>
    </dcterms:modified>
  </rdf:Description>
  <rdf:Description rdf:about="/annotations.rdf">
    <dcterms:creator>
      <rdf:Bag>
        <rdf:li rdf:parseType="Resource">
          <vCard:n rdf:parseType="Resource">
            <vCard:family-name>Scharm</vCard:family-name>
            <vCard:given-name>Martin</vCard:given-name>
          </vCard:n>
          <vCard:email>martin.scharm@uni-rostock.de</vCard:email>
          <vCard:org rdf:parseType="Resource">
            <vCard:organization-name>University of Rostock</vCard:organization-name>
          </vCard:org>
        </rdf:li>
      </rdf:Bag>
    </dcterms:creator>
    <dcterms:created rdf:parseType="Resource">
      <dcterms:W3CDTF>2015-11-25T05:00:12Z</dcterms:W3CDTF>
    </dcterms:created>
    <dcterms:modified rdf:parseType="Resource">
      <dcterms:W3CDTF>2015-11-25T05:00:12Z</dcterms:W3CDTF>
    </dcterms:modified>
    <dcterms:modified rdf:parseType="Resource">
      <dcterms:W3CDTF>2016-03-12T11:38:46Z</dcterms:W3CDTF>
    </dcterms:modified>
  </rdf:Description>
</rdf:RDF>
