# Supplementary material for: COMODI: an ontology to characterise differences in versions of computational models in biology
Source: J Biomed Semantics. 2016 Jul 11;7:46. doi: 10.1186/s13326-016-0080-2 (PMC4940905; doi:10.1186/s13326-016-0080-2)
Supplement: Additional file 1 — Example combine archive. (OMEX 4 kb) [file 13326_2016_80_MOESM1_ESM.omex › version2.sbml]

<?xml version="1.0" encoding="UTF-8"?>
<sbml xmlns="http://www.sbml.org/sbml/level2/version4" level="2" version="4">
    <model name="TestModel_for_IB2013">
        <listOfUnitDefinitions>
            <unitDefinition id="molesperlitre">
                <listOfUnits>
                    <unit kind="mole"/>
                    <unit kind="litre" exponent="-1"/>
                </listOfUnits>
            </unitDefinition>
        </listOfUnitDefinitions>
        <listOfParameters>
            <parameter id="Km1" name="Km1" value="23.42" units="molesperlitre" />
        </listOfParameters>
    </model>
</sbml>
